# Supplementary material for: Enhanced Electromagnetic Interference Shielding Properties of Immiscible Polyblends with Selective Localization of Reduced Graphene Oxide Networks
Source: Polymers (Basel). 2022 Feb 28;14(5):967. doi: 10.3390/polym14050967 (PMC8912556; doi:10.3390/polym14050967)
Supplement: Supplementary file 1 [file polymers-14-00967-s001.zip]

Archive with 1 entries (1 files):
- polymers-1584532-supplementary.pdf
